# Supplementary material for: Polysaccharide from Smilax glabra Roxb Mitigates Intestinal Mucosal Damage by Therapeutically Restoring the Interactions between Gut Microbiota and Innate Immune Functions
Source: Nutrients. 2023 Sep 22;15(19):4102. doi: 10.3390/nu15194102 (PMC10574425; doi:10.3390/nu15194102)
Supplement: Supplementary file 1 [file nutrients-15-04102-s001.zip]

Archive with 1 entries (1 files):
- nutrients-2605954-supplementary.xlsx
