# Supplementary material for: Polysaccharide from Smilax glabra Roxb Mitigates Intestinal Mucosal Damage by Therapeutically Restoring the Interactions between Gut Microbiota and Innate Immune Functions
Source: Nutrients. 2023 Sep 22;15(19):4102. doi: 10.3390/nu15194102 (PMC10574425; doi:10.3390/nu15194102)
Supplement: Supplementary file 1 [file nutrients-15-04102-s001.zip › nutrients-2605954-supplementary.xlsx]

## Sheet: File S2-Famlies abundance
Species	CON	DSS	ASA	SGPs
s__Lachnospiraceae_bacterium	0.1161	0.065	0.0545	0.0897
s__Prevotella_sp._PINT	0.0182	0.0451	0.0505	0.0522
s__Tritrichomonas_foetus	0.1508	0.0001	0.0016	0.0147
s__Lachnospiraceae_bacterium_A4	0.0593	0.0145	0.0138	0.0302
s__unclassified_d__Bacteria	0.0343	0.0249	0.0201	0.0258
s__Muribaculaceae_bacterium	0.0095	0.0277	0.0268	0.0198
s__Clostridiales_bacterium	0.0125	0.0238	0.0143	0.0216
s__Clostridiaceae_bacterium	0.0169	0.0172	0.0126	0.0217
s__unclassified_o__Bacteroidales	0.0097	0.0119	0.0298	0.014
s__Muribaculaceae_bacterium_Isolate-013_(NCI)	0.0052	0.0307	0.0153	0.0134
s__Oscillibacter_sp._1-3	0.0055	0.0175	0.0169	0.0163
s__unclassified_g__Bacteroides	0.003	0.0184	0.0167	0.0127
s__bacterium_1xD42-87	0.0247	0.0099	0.0053	0.0096
s__unclassified_g__Helicobacter	0.0226	0.0027	0.0117	0.0085
s__unclassified_g__Parabacteroides	0.0003	0.0055	0.0285	0.0083
s__bacterium_D16-29	0.0063	0.0125	0.0087	0.0147
s__Bacteroides_acidifaciens	0.0054	0.0184	0.0095	0.0082
s__Porphyromonadaceae_bacterium	0.0032	0.0177	0.0109	0.0079
s__unclassified_o__Clostridiales	0.0099	0.0096	0.0095	0.0106
s__Ruminococcaceae_bacterium	0.0084	0.0098	0.004	0.0169
s__bacterium_0.1xD8-71	0.0078	0.0094	0.0074	0.0118
s__Lactobacillus_murinus	0.0249	0.0015	0.0033	0.0054
s__unclassified_f__Muribaculaceae	0.0049	0.0109	0.0104	0.0056
s__Lachnospiraceae_bacterium_MD335	0.0147	0.005	0.0043	0.0078
s__Phocaeicola_sartorii	0.0008	0.0077	0.0131	0.0074
s__Helicobacter_typhlonius	0.0173	0.0011	0.005	0.0054
s__unclassified_g__Prevotella	0.0013	0.0059	0.0033	0.0145
s__Faecalibaculum_rodentium	0	0.0139	0.0075	0.0004
s__Parabacteroides_distasonis	0.0005	0.0036	0.0132	0.0046
s__Escherichia_coli	0.0001	0.0114	0.0098	0.0002
s__bacterium_1xD42-62	0.0118	0.0033	0.0025	0.0037
s__Alistipes_sp.	0.0008	0.0053	0.0108	0.0031
s__Trichomonas_vaginalis	0.0199	0	0.0002	0.002
others	0.3734	0.5382	0.5483	0.5111

## Sheet: File S1-Primers
Primers
MyD88-F	TGGCCTTGTTAGACCGTGA
MyD88-R	AAGTATTTCTGGCAGTCCTCCTC
Tlr4-F	TTCAGAACTTCAGTGGCTGGATT
Tlr4-R	CCATGCCTTGTCTTCAATTGTTT
Tnfα-F	TCTTCTCATTCCTGCTTGTGG
Tnfα-R	GGTCTGGGCCATAGAACTGA
NF-Κb-F	ACACTGGAAGCACGGATGAC
NF-Κb-R	TGTCTGTGAGTTGCCGGTCT
β-Actin-F	CCACACCCGCCACCAGTTCG
β-Actin-R	TACAGCCCGGGGAGCATCGT
IL-6-F	AGTTGCCTTCTTGGGACTGA
IL-6-R	TCCACGATTTCCCAGAGAAC
IL-1β-F	ACCTTCCAGGATGAGGACATGA
IL-1β-R	AACGTCACACACCAGCAGGTTA
IL-10-F	CAGCCGGGAAGACAATAACT
IL-10-R	GTTGTCCAGCTGGTCCTTTG
IL-20-F	GGATAGGTGCTGCTTCCT
IL-20-R	GAGAATGACAGACTGAGAGG
